# Supplementary material for: Investigation of Ferromagnetic and Ferroelectric Properties in Binderless Cellulose/Ni Laminates for Magnetoelectric Applications
Source: Polymers (Basel). 2022 Dec 7;14(24):5347. doi: 10.3390/polym14245347 (PMC9784961; doi:10.3390/polym14245347)
Supplement: Supplementary file 1 [file polymers-14-05347-s001.zip]

Archive with 1 entries (1 files):
- polymers-2082386-supplementary.pdf
